# Supplementary material for: Multi-Omics Classification of Intrahepatic Cholangiocarcinoma: A Systematic Review and Meta-Analysis
Source: Cancers (Basel). 2024 Jul 20;16(14):2596. doi: 10.3390/cancers16142596 (PMC11275091; doi:10.3390/cancers16142596)
Supplement: Supplementary file 1 [file cancers-16-02596-s001.zip]

Archive with 1 entries (1 files):
- cancers-3063449-supplementary.pdf
